# Supplementary material for: Estimated Disease Progression Trajectory of White Matter Disruption in Unilateral Temporal Lobe Epilepsy: A Data-Driven Machine Learning Approach
Source: Brain Sci. 2024 Sep 29;14(10):992. doi: 10.3390/brainsci14100992 (PMC11506697; doi:10.3390/brainsci14100992)
Supplement: Supplementary file 1 [file brainsci-14-00992-s001.zip]

Archive with 1 entries (1 files):
- brainsci-3197654-supplementary.pdf
